# Supplementary material for: 2D Kinematic Analysis of the Esbarrada and Volta Sobre Patas Manoeuvres of Criollo Breed Horses Competing in Freio de Ouro
Source: Animals (Basel). 2024 Aug 20;14(16):2410. doi: 10.3390/ani14162410 (PMC11350687; doi:10.3390/ani14162410)
Supplement: Supplementary file 1 [file animals-14-02410-s001.zip]

Archive with 1 entries (1 files):
- animals-3095838-supplementary.pdf
